# Supplementary material for: Altered Structural Covariance of Insula, Cerebellum and Prefrontal Cortex Is Associated with Somatic Symptom Levels in Irritable Bowel Syndrome (IBS)
Source: Brain Sci. 2021 Nov 29;11(12):1580. doi: 10.3390/brainsci11121580 (PMC8699158; doi:10.3390/brainsci11121580)
Supplement: Supplementary file 1 [file brainsci-11-01580-s001.zip]

Archive with 1 entries (1 files):
- brainsci-1456755-supplementary.pdf
